# Supplementary material for: The Effects of Salinity on the Survival, Growth, and Eco-Physiological Parameters of Juvenile Sea Urchin Diadema setosum
Source: Animals (Basel). 2025 Aug 21;15(16):2462. doi: 10.3390/ani15162462 (PMC12542878; doi:10.3390/ani15162462)
Supplement: Supplementary file 1 [file animals-15-02462-s001.zip]

Archive with 9 entries (8 files):
- Supplementary Material/
- Supplementary Material/Figure  S1.jpg
- Supplementary Material/Figure  S3.jpg
- Supplementary Material/Figure  S4.jpg
- Supplementary Material/Figure  S5.png
- Supplementary Material/Figure  S6.jpg
- Supplementary Material/Figure  S7.jpg
- Supplementary Material/Figure S2.jpg
- Supplementary Material/Table  S1.xlsx
