# Supplementary material for: The Effects of Salinity on the Survival, Growth, and Eco-Physiological Parameters of Juvenile Sea Urchin Diadema setosum
Source: Animals (Basel). 2025 Aug 21;15(16):2462. doi: 10.3390/ani15162462 (PMC12542878; doi:10.3390/ani15162462)
Supplement: Supplementary file 1 [file animals-15-02462-s001.zip › Supplementary Material/Table S1.xlsx]

## Sheet: AER
Winter								Spring
Salinity	average	Standard deviation	SNK					Salinity	average	Standard deviation	SNK		t-test
20	0	0	a					20	0.00554633	0.000742378	b		<0.001	20
24	0	0	a					24	0.00338971	0.000408516	a		<0.001	24
28	0.0165752	0.00705226	b					28	0.00310386	0.000391421	a		0.114	28
32	0.0100593	0.0013342	b					32	0.00278309	0.00031089	a		0.002	32
36	0.0113248	0.00375482	b					36	0.00195132	0.000232763	a		0.024	36
40	0.0373594	0.00191581	c					40	0.00328951	0.000797921	a		<0.001	40
ANOVA<0.001								ANOVA<0.001
Winter AER（SNK）								Spring AER（SNK）
S-N-Ka								S-N-Ka
Salinity	N	A subset of Alpha = 0.05						Salinity	N	A subset of Alpha = 0.05
		1	2	3						1	2
20.00	3	0						36.00	3	0.00195333
24.00	3	0						32.00	3	0.00278667
32.00	3		0.01006					28.00	3	0.00310333
36.00	3		0.0113267					40.00	3	0.00329
28.00	3		0.0165733					24.00	3	0.00339
40.00	3			0.03736				20.00	3		0.00555
Significance		1	0.176212	1				Significance		0.107402	1
The average values of each group in the homogeneous subset will be displayed.								The average values of each group in the homogeneous subset will be displayed.
a. Sample size using the harmonic mean = 3.								a. Sample size using the harmonic mean = 3.
Independent sample test
Salinity		Levin's equivalence test of variance		Mean equivalence t-test
		F	Significance	t	Degree of freedom	Significance (2-tailed)	Mean Difference	Standard Error Difference	95% Confidence Interval of the Difference
									Lower Bound	Upper Bound
s20	(Under) Equal Variances Assumed	4	0.116117	-10.5636	4	0.000454351	-0.00555	0.000525389	-0.00700871	-0.00409129
	(Under) Equal Variances Not Assumed			-10.5636	2	0.00884271	-0.00555	0.000525389	-0.00781057	-0.00328943
s24	(Under) Equal Variances Assumed	4	0.116117	-11.7433	4	0.000300803	-0.00339	0.000288675	-0.00419149	-0.00258851
	(Under) Equal Variances Not Assumed			-11.7433	2	0.00717343	-0.00339	0.000288675	-0.00463207	-0.00214793
s28	(Under) Equal Variances Assumed	14.1436	0.0197612	2.69783	4	0.0542163	0.01347	0.00499291	-0.000392542	0.0273325
	(Under) Equal Variances Not Assumed			2.69783	2.01229	0.113575	0.01347	0.00499291	-0.00788754	0.0348275
s32	(Under) Equal Variances Assumed	6.21452	0.0672758	7.51904	4	0.00167475	0.00727333	0.000967322	0.00458762	0.00995905
	(Under) Equal Variances Not Assumed			7.51904	2.21791	0.0128124	0.00727333	0.000967322	0.0034796	0.0110671
s36	(Under) Equal Variances Assumed	3.99281	0.116355	3.52402	4	0.0243615	0.00937333	0.00265984	0.00198843	0.0167582
	(Under) Equal Variances Not Assumed			3.52402	2.01537	0.071148	0.00937333	0.00265984	-0.00198782	0.0207345
s40	(Under) Equal Variances Assumed	1.43123	0.297627	23.1883	4	2.04979e-05	0.03407	0.00146927	0.0299906	0.0381494
	(Under) Equal Variances Not Assumed			23.1883	2.67597	0.000367056	0.03407	0.00146927	0.0290569	0.0390831

## Sheet: OCR
Winter								Spring
Salinity	average	Standard deviation	SNK					Salinity	average	Standard deviation	SNK		t-test
20	0	0	a					20	0.0386903	0.000865313	a		<0.001	20
24	0.187804	0.0502047	b					24	0.0500288	0.000845051	b		0.061	24
28	0.257662	0.0333873	b					28	0.0860542	0.00466886	c		0.017	28
32	0.290263	0.00556404	b					32	0.0940305	0.00712975	c		<0.001	32
36	0.268265	0.0631582	b					36	0.096226	0.00433558	c		0.018	36
40	0.0535856	0.0185517	a					40	0.0832563	0.00540873	c		0.097	40
ANOVA<0.001								ANOVA<0.001
Winter OCR（SNK）								Spring OCR（SNK）
S-N-Ka								S-N-Ka
Salinity	N	A subset of Alpha = 0.05						Salinity	N	A subset of Alpha = 0.05
		1	2							1	2	3
20.00	3	0						20.00	3	0.0386667
40.00	3	0.0536667						24.00	3		0.0500333
24.00	3		0.187667					40.00	3			0.0832667
28.00	3		0.257667					28.00	3			0.0860667
36.00	3		0.268333					32.00	3			0.0940333
32.00	3		0.290333					36.00	3			0.0962
Significance		0.16783	0.0658706					Significance		1	1	0.059825
The average values of each group in the homogeneous subset will be displayed.								The average values of each group in the homogeneous subset will be displayed.
a. Sample size using the harmonic mean = 3.								a. Sample size using the harmonic mean = 3.
Independent sample test
Salinity		Levin's equivalence test of variance		Mean equivalence t-test
		F	Significance	t	Degree of freedom	Significance (2-tailed)	Mean Difference	Standard Error Difference	95% Confidence Interval of the Difference
									Lower Bound	Upper Bound
s20	(Under) Equal Variances Assumed	7.69231	0.0501509	-62.6341	4	3.89197e-07	-0.0386667	0.000617342	-0.0403807	-0.0369527
	(Under) Equal Variances Not Assumed			-62.6341	2	0.000254807	-0.0386667	0.000617342	-0.0413229	-0.0360105
s24	(Under) Equal Variances Assumed	9.92716	0.0344895	3.85127	4	0.0182829	0.137633	0.0357372	0.038411	0.236856
	(Under) Equal Variances Not Assumed			3.85127	2.00115	0.0612318	0.137633	0.0357372	-0.0160465	0.291313
s28	(Under) Equal Variances Assumed	10.7603	0.0304924	7.14862	4	0.00202595	0.1716	0.0240046	0.104952	0.238248
	(Under) Equal Variances Not Assumed			7.14862	2.07622	0.0171755	0.1716	0.0240046	0.071866	0.271334
s32	(Under) Equal Variances Assumed	0.00798271	0.933102	29.9475	4	7.40439e-06	0.1963	0.00655481	0.178101	0.214499
	(Under) Equal Variances Not Assumed			29.9475	3.86348	1.01778e-05	0.1963	0.00655481	0.177844	0.214756
s36	(Under) Equal Variances Assumed	5.19983	0.0847573	3.86178	4	0.0181198	0.172133	0.0445736	0.0483771	0.29589
	(Under) Equal Variances Not Assumed			3.86178	2.01894	0.0600731	0.172133	0.0445736	-0.0179376	0.362204
s40	(Under) Equal Variances Assumed	4.46401	0.102165	-2.16349	4	0.0965107	-0.0296	0.0136816	-0.0675861	0.00838615
	(Under) Equal Variances Not Assumed			-2.16349	2.33945	0.144229	-0.0296	0.0136816	-0.0809939	0.0217939

## Sheet:  Atomic O  N Ratio
Winter								Spring
Salinity	average	Standard deviation	SNK					Salinity	average	Standard deviation	SNK		t-test
20	0	0	a					20	7.1251	1.118	a		<0.001	20
24	0	0	a					24	14.961	1.674	b		<0.001	24
28	17.304	4.162	b					28	28.242	4.254	c		0.06	28
32	29.337	3.636	c					32	33.921	1.335	c		0.17	32
36	24.617	3.03	c					36	49.759	3.754	d		0.002	36
40	1.446	0.513	a					40	26.505	5.002	c		0.002	40
ANOVA<0.001								ANOVA<0.001
Winter ON								Spring ON
S-N-Ka								S-N-Ka
Salinity	N	A subset of Alpha = 0.05						Salinity	N	A subset of Alpha = 0.05
		1	2	3						1	2	3	4
20.00	3	0						20.00	3	7.12509
24.00	3	0						24.00	3		14.9605
40.00	3	1.44573						40.00	3			26.5055
28.00	3		17.3041					28.00	3			28.2416
36.00	3			24.6172				32.00	3			33.921
32.00	3			29.3375				36.00	3				49.7595
Significance		0.843385	1	0.0924394				Significance		1	1	0.0963244	1
The average values of each group in the homogeneous subset will be displayed.								The average values of each group in the homogeneous subset will be displayed.
a. Sample size using the harmonic mean = 3.								a. Sample size using the harmonic mean = 3.
Independent sample test
Salinity		Levin's equivalence test of variance		Mean equivalence t-test
		F	Significance	t	Degree of freedom	Significance (2-tailed)	Mean Difference	Standard Error Difference	95% Confidence Interval of the Difference
									Lower Bound	Upper Bound
s20	(Under) Equal Variances Assumed	5.11991	0.08642	-9.01354	4	0.00083897	-7.12509	0.790487	-9.31983	-4.93035
	(Under) Equal Variances Not Assumed			-9.01354	2	0.0120859	-7.12509	0.790487	-10.5263	-3.7239
s24	(Under) Equal Variances Assumed	4.65651	0.0971179	-12.6411	4	0.000225479	-14.9605	1.18348	-18.2464	-11.6747
	(Under) Equal Variances Not Assumed			-12.6411	2	0.00619977	-14.9605	1.18348	-20.0526	-9.86842
s28	(Under) Equal Variances Assumed	0.00365267	0.954706	-2.59898	4	0.0601127	-10.9375	4.20839	-22.6219	0.746846
	(Under) Equal Variances Not Assumed			-2.59898	3.99812	0.0601409	-10.9375	4.20839	-22.6241	0.749015
s32	(Under) Equal Variances Assumed	4.07694	0.113609	-1.67359	4	0.169526	-4.58356	2.73876	-12.1876	3.02047
	(Under) Equal Variances Not Assumed			-1.67359	2.52958	0.209437	-4.58356	2.73876	-14.2923	5.12515
s36	(Under) Equal Variances Assumed	0.0589771	0.820065	-7.3711	4	0.00180521	-25.1423	3.41092	-34.6125	-15.672
	(Under) Equal Variances Not Assumed			-7.3711	3.82948	0.00213643	-25.1423	3.41092	-34.7811	-15.5034
s40	(Under) Equal Variances Assumed	5.73855	0.074718	-7.04796	4	0.00213673	-25.0597	3.5556	-34.9317	-15.1878
	(Under) Equal Variances Not Assumed			-7.04796	2.04213	0.0184823	-25.0597	3.5556	-40.0598	-10.0597

## Sheet: FPR
Winter								Spring
Salinity	average	Standard deviation	SNK					Salinity	average	Standard deviation	SNK		t-test
20	2.14267	0.262008	a					20	1.09786	0.493772	a		0.032	20
24	2.69717	0.781367	a					24	1.57281	0.963719	a		0.191	24
28	13.0984	1.64218	d					28	2.80412	1.60107	a		0.001	28
32	5.46348	0.244278	b					32	1.92278	0.358122	a		<0.001	32
36	6.05922	2.48779	bc					36	2.11334	0.648467	a		0.057	36
40	8.34381	0.813694	c					40	2.0478	0.862989	a		<0.001	40
ANOVA<0.001								ANOVA 0.38
VAR00002									VAR00003
S-N-Ka									S-N-Ka
Salinity	N	A subset of Alpha = 0.05							Salinity	N	A subset of Alpha = 0.05
		1	2	3	4						1
20	3	2.14267							20	3	1.09767
24	3	2.697							24	3	1.57267
32	3		5.46333						32	3	1.92267
36	3		6.059	6.059					40	3	2.04767
40	3			8.344					36	3	2.11333
28	3				13.0983				28	3	2.804
Significance		0.613564	0.587688	0.0538668	1				Significance		0.272031
The average values of each group in the homogeneous subset will be displayed.									The average values of each group in the homogeneous subset will be displayed.
a. Sample size using the harmonic mean = 3.									a. Sample size using the harmonic mean = 3.
Independent sample test
Salinity		Levin's equivalence test of variance		Mean equivalence t-test
		F	Significance	t	Degree of freedom	Significance (2-tailed)	Mean Difference	Standard Error Difference	95% Confidence Interval of the Difference
									Lower Bound	Upper Bound
s20	(Under) Equal Variances Assumed	0.657607	0.462897	3.23887	4	0.0317078	1.045	0.322643	0.149199	1.9408
	(Under) Equal Variances Not Assumed			3.23887	3.04168	0.0469643	1.045	0.322643	0.0261197	2.06388
s24	(Under) Equal Variances Assumed	0.165235	0.705191	1.57013	4	0.191474	1.12433	0.716079	-0.863819	3.11249
	(Under) Equal Variances Not Assumed			1.57013	3.83531	0.194491	1.12433	0.716079	-0.897945	3.14661
s28	(Under) Equal Variances Assumed	0.0279936	0.875242	7.7729	4	0.00147691	10.2943	1.32439	6.61725	13.9714
	(Under) Equal Variances Not Assumed			7.7729	3.99742	0.00148081	10.2943	1.32439	6.61631	13.9724
s32	(Under) Equal Variances Assumed	0.915764	0.392781	14.1426	4	0.00014511	3.54067	0.250355	2.84557	4.23576
	(Under) Equal Variances Not Assumed			14.1426	3.53168	0.000309692	3.54067	0.250355	2.80767	4.27367
s36	(Under) Equal Variances Assumed	1.91311	0.23881	2.658	4	0.0565083	3.94567	1.48445	-0.175831	8.06716
	(Under) Equal Variances Not Assumed			2.658	2.27057	0.102651	3.94567	1.48445	-1.76474	9.65607
s40	(Under) Equal Variances Assumed	0.117275	0.749247	9.19324	4	0.000777628	6.29633	0.684887	4.39478	8.19788
	(Under) Equal Variances Not Assumed			9.19324	3.98646	0.00079012	6.29633	0.684887	4.39223	8.20043
